# Supplementary material for: Using natural language processing and machine learning to identify breast cancer local recurrence
Source: BMC Bioinformatics. 2018 Dec 28;19(Suppl 17):498. doi: 10.1186/s12859-018-2466-x (PMC6309052; doi:10.1186/s12859-018-2466-x)
Supplement: Supplementary file 1 — Table S1. Positive sentences. We went through a development corpus of 50 randomly selected positive progress notes and extracted partial sentences that indicated a breast cancer local recurrence event. (XLS 27 kb) [file 12859_2018_2466_MOESM1_ESM.xls]

## Sheet: Table S1
Table S1: We went through a development corpus of 50 randomly selected positive progress notes and extracted partial sentences that indicated a breast cancer local recurrence event
Sentences
With a history of recurrent left breast invasive ductal cancer.
Regarding her left breast cancer recurrence.
After her right chest wall breast cancer recurrence excision.
Presented with screen detected right breast recurrent DCIS presents.
Infiltrating ductal L breast recurrence.
Presented with L breast recurrent.
Female who presents with recurrent left breast cancer.
Now found to have a biopsy proven recurrence.
Recurrent breast cancer in the chest wall.
Woman with recurrent DCIS.
Presents for a recurrent right breast cancer.
Now with newly diagnosed DCIS recurrence.
Now presents with a recurrence in the left breast.
Was recently diagnosed with recurrence of her breast.
With history of mastectomy for a recurrent left breast cancer.
Breast infiltrating ductal carcinoma with recurrence.
Underwent a left mastectomy for recurrent breast cancer.
Presented with palpable right breast cancer chest wall recurrence.
Which is a recurrence from previous breast conservation therapy.
Was consistent with a breast cancer recurrence.
Regarding a recurrent right breast cancer.
Regarding her recently diagnosed left breast cancer recurrence.
Woman presents with a right sided recurrence.
Who presents with recurrent left breast cancer.
Had a recurrence of breast cancer.
Shows evidence of local recurrence.
Presents today after being recently diagnosed with right breast recurrent cancer.
Recently diagnosed with recurrent breast cancer.
Was diagnosed with recurrence of breast cancer.
Regarding her recurrent right breast cancer.
Regarding her recurrent left breast cancer.
Presents with recurrent right breast cancer.
Presents with recurrent left breast cancer.
She has recurrent breast cancer.
Now with recurrent disease involving the chest wall.
Presented with palpable left breast cancer recurrence.
For a right breast cancer recurrence.
Surgical planning for recurrent R breast cancer.
Who has a recurrence of left breast cancer.
Woman presents with left breast cancer recurrence.
Woman with recurrent breast cancer.
Now with DCIS recurrence.
Recently diagnosed recurrent left breast ductal carcinoma in situ.
DIAGNOSIS Recurrent right breast cancer.
Has had recurrence of breast cancer.
She has undergone resection for recurrent breast cancer.
With a history of recurrent L invasive ductal.
Was diagnosed with recurrent left breast DCIS.
Revealed recurrence of her breast cancer in her chest wall.
To the chest wall for recurrent breast cancer.
IMPRESSION: Chest wall recurrence of breast cancer
For her recurrent breast cancer.
Has recurrent progressive disease on the chest wall.
Recent local recurrence of disease on the left chest wall.
With a history of recurrent breast cancer.
The patient presents with recurrent grade 3 DCIS of the right breast.
Female who presents with right recurrent breast cancer.
Invasive recurrence of ductal carcinoma in situ, right breast.
Invasive recurrence of ductal carcinoma in situ, left breast.
Right total mastectomy for recurrent right breast cancer.
Now with recurrent DCIS associated with invasive ductal carcinoma.
With a recurrent area of DCIS within her right breast.
Diagnosed with recurrent breast cancer in the L breast.
Presenting with a recurrent right breast cancer.
Presents with a recurrent infiltrating ductal carcinoma of the right breast.
Presents with recurrent R breast IDC.
Whe had recurrence of her right breast that had an infiltrating ductal carcinoma.
Presents with a chest wall recurrence involving the entire lateral chest wall.
She has a recurrence, adjuvant radiation was recommended.
Referred for radiation therapy for a recurrent.
The mastectomy site shows evidence of local recurrence.
Had recurrence right DCIS.
Then with local recurrence treated with mastectomy.
Diagnosed breast cancer recurrence.
Breast cancer with recurrence.
Diagnosed breast cancer recurrence.
She has recurrent breast cancer.
Recurrent breast carcinoma.
Recently found to have recurrent disease.
Treatment for a right sided breast cancer recurrence.
Found to have recurrent breast cancer disease.
Had a recurrent left breast ductal carcinoma in situ and mastectomy.
Presents for left recurrent breast cancer.
This is a chest wall recurrence.
With ho recurrent breast cancer.
Regarding her left breast cancer recurrence.
Mastectomy for a recurrent left breast ductal carcinoma in situ.
She was diagnosed with recurrent breast cancer in the left breast.
She was diagnosed with recurrent breast cancer in the right breast.
She was diagnosed with recurrent breast cancer in the R breast.
She was diagnosed with recurrent breast cancer in the L breast.
Diagnosed with ipsilateral recurrent breast cancer.
Ipsilateral recurrence.
